# Supplementary material for: Assessing the diagnostic impact of blood transcriptome profiling in a pediatric cohort previously assessed by genome sequencing
Source: NPJ Genom Med. 2025 Jul 1;10:51. doi: 10.1038/s41525-025-00505-4 (PMC12215727; doi:10.1038/s41525-025-00505-4)
Supplement: Supplementary file 3 — Supplementary Data 2 [file 41525_2025_505_MOESM3_ESM.xlsx]

## Sheet: Table of phenotypes
#	Study ID	RNA extraction ID	Phenotype	Dx (Y/N)	Diagnosis Description	Gene(s)	IP	Variant	SpliceAI prediction	Origin	RNA seq FINAL Diagnosis	type of variant	SUPPORT OF DNA FINDINGS	Transcriptional impact
1	5	221442	Cone-Rod Dystrophy Type Unknown ? Joubert Syndrome ? Retinoschesis	Y	Roifman syndrome (616651)	RNU4ATAC	AR	n.13C > G; n.29T > C; in trans [NR_023343.1]		N/A	does not support DNA findings	missense	not expressed in blood	not expressed in blood
2	8	221466	Stargardt disease 1; STGD1 [248200], Childhood onset	Y	Stargardt Disease 1 (248200)	ABCA4	AR	c.5512C>G:p.(His1838Asp) (het); c.3386G>T:p.(Arg1129Leu) (het); in trans [NM_000350.2]		N/A	does not support DNA findings	missense	not expressed in blood	not expressed in blood
3	7	221506	Retinal hamartomas, high myopia, and cafe au lait spots	Y- clinical genetic testing (3 genes)	nystagmus, myopia, bilat retinal hamartomas, café au lait macules, possible ADHD - OCA ruled out	SEMA4A (dom) novel variant (pred benign); PROM1 het novel variant; CACNA2D4 het novel variant					does not support DNA findings	missense?	no transcriptional impact	no transcriptional impact
4	9	221888	Oculocutaneous albinism type II; OCA2 [203200]	N		OCA2					does not support DNA findings	?	not expressed in blood	not expressed in blood
5	11	222164; 222165	Global developmental delay in infancy. Intermittent decompensation with acidosis. MRI with thalamic injury consistent with Leigh syndrome	Y	Thiamine metabolism dysfunction syndrome 4 (613710)	SLC25A19	AR	c.495G > A p.(Met165Ile) (het) [NM_001126122.1]; chr17:(73,267,001- 73,271,500)x1	no splicing (predictive score <0.2)	N/A	supports DNA findings	missense and deletion	has transcriptional impact	Aberrant splicing of exon 8, decreased expression
6	13	223829	Severe global developmental delay, central hypotonia, developmental regression following acute infection, bilateral basal ganglia changes	N							not diagnostic	-	-	-
7	14	223925	Generalized tonic-clonic seizures, Epileptiform EEG discharges & Abnormality of the cerebral white matter	Y	Sensory Ataxic Neuropathy, Dysarthria, and Ophthalmoparesis (607459)	POLG	AR	c.1399G>A:p.(Ala467Thr) (hom) [NM_002693.2]	no splicing (predictive score <0.2)	N/A	does not support DNA findings	missense	no transcriptional impact	no transcriptional impact
8	4	224279	Severe generalized dystonia and bilateral putamina changes. Mitochondrial, panel	Y	Leigh Syndrome (256000)	MT-ND6	Mi	m.14459G>A (homoplasmy)	N/A	N/A	does not support DNA findings	missense	no transcriptional impact	no transcriptional impact
9	1004	224955	Lipomyelomeningocele, microcephaly, developmental delay	N - Standard Testing Y- WGS	Category 1. Rubinstein-Taybi Syndrome 2	EP300	AD	c.5723dupC (p.Thr1909Asnfs*164) (het) [NM_001429.3]	no splicing (predictive score <0.2)	N/A	does not support DNA findings	frameshift	no transcriptional impact	no transcriptional impact
10	1007	225211	Global Developmental Delay; generalized hypothonia	N	No specific molecular diagnosis. Possible Mitochondrial/Metabolic Condition.						not diagnostic	-	-	-
11	1006	225229	Mild Global Developmental Delay, chronic diarhea, disglycemia, obesity	N - Standard Testing Partial- WGS	Partial genetic diagnosis. Category 2. Variant potentially related to obesity in proband. Mother also carries variant and has history of obesity.	MC4R	AD	c.751A>C (p.Ile251Leu) (het) [NM_005912]		M	does not support DNA findings	missense	not expressed in blood	not expressed in blood
12	1008	225429	Global Developmental Delay, Scoliosis, joint hypermobility, hypoplasia of the corpus callosum, facial dysmorphology	N - Standard Testing Y - WGS	Category 1. Referred for possible Noonan-Costello, found to have Coffin-Siris syndrome.	SMARCB1	AD	c.364del (p.Glu122Asnfs*21) (het) [NM_003073.3]	no splicing (predictive score <0.2)	AR	supports DNA findings	frameshift	Has transcriptional impact	Aberrant splicing of exon 4
13	17	225542	Retinitis Pigmentosa	N							not diagnostic	-	-	-
14	1013	225750	Glossoptosis, Micrognathia, Arnold-Chiari type I malformation	N	Pierre-Robin sequence and hypodontia. No molecular diagnosis						not diagnostic	-	-	-
15	1009	225814	Developmental Delay, Short Stature, Metaphyseal Dysplasia	Y	Category 2. Query RASopathy but found to have Alazami Syndrome.	LARP7	AR	c.756_757del (p.Arg253Ile*6) (hom) [NM_016648.2]	no splicing (predictive score <0.2)	MA/P	supports DNA findings	frameshift	has transcriptional impact	Decreased expression
16	1014	225874	Global developmental delay, Ventricular septal defect	N	No specific clinical or molecular dx						not diagnostic	-	-	-
17	1018	226193	Undergrowth with Normal head circumference	N	Query Russell-Silver Syndrome. No specific molecular diagnosis						not diagnostic	-	-	-
18	21	226330	Infantile onset epileptic encephalopathy and global developmental delay	N							not diagnostic	-	-	-
19	1016	226332	Global Developmental Delay	N - Standard Testing Y- WGS	Category 2. Neurodegeneration with brain iron accumulation-1 (NBIA1).	PANK2	AR	c.824_825del (p.Cys276Trpfs*15) (hom) [NM_153638.2]	no splicing (predictive score <0.2)	M/P	supports DNA findings	frameshift	has transcriptional impact	Aberrant splicing of exon 2
20	19	226336	Infantile epileptic encephalopathy, severe global developmental delay	Y	Infantile epileptic encephalopathy; Severe global developmental delay	PPP3CA	N/A	(NM_000944.4): c.1299dupC; p.(Ser434Glnfs*17)	no splicing (predictive score <0.2)	DN	supports DNA findings	frameshift	has transcriptional impact	Decreased expression
21	18	226443	Global developmental delay and epileptic encephalopathy	N							UGDH aberrant decreased expression
22	20	226635	Stargardt disease	Y	Stargardt Disease 1 (248200)	ABCA4	AR	c.1253T>C:p.(Phe418Ser) (het); c.768G>T:p.(Val256=) (het); in trans [NM_000350.2]		N/A	does not support DNA findings	missense, synonymous	not expressed in blood	not expressed in blood
23	1019	226799	Fetal akinesia, microcephaly, contractures, myasthenia	N	No specific clinical or molecular diagnosis						not diagnostic	-	-	-
24	23	227146	Query mitochondrial disorder; unexplained GI motility disorder and unusual multisystem phenotype in father	N							not diagnostic	-	-	-
25	1011	227498	Global Developmental Delay, ID, Cardiomyopathy	N	Connective tissue disorder. Query Marfan/Loeys-Dietz Syndrome. No molecular diagnosis						not diagnostic	-	-	-
26	25	227585	Slowly progressive cerebellar ataxia, parkinsonism, and periodic fevers	N							not diagnostic
27	1024	227625	Multiple congenital anomalies, patent ductus arteriosus, hip dysplasia	N	No specific clinical or molecular diagnosis						not diagnostic	-	-	-
28	1021	227726	Congenital hydrocephalus with ventriculomegaly	N	No specific clinical or molecular diagnosis						not diagnostic	-	-	-
29	1000	227828	Global Developmental Delay, ID, Seizures, Hypotonia	N	No specific clinical or molecular diagnosis						not diagnostic	-	-	-
30	1026	227917	Global Developmental Delay, congential heart defect	Y - pathogenic CNV	Category 3. 1.34-Mb deletion in 22q12.3.	22q12.2	AD	arr 22q12.2 (Chr22: 35,931,002-37,272,620)x1	N/A	N/A	supports DNA findings	large deletion	has transcriptional impact	Decreased expression
31	1028	228323	Extreme prematurity, global developmental delay, rhabdomyolysis, dysmorphic features	N	Childhood Recurrent acute myoglobinuria. No molecular diagnosis.						not diagnostic	-	-	-
32	27	228458	Suspected mitochondrial disorder (intractable seizures and developmental delay)	Y	Multiple congenital anomalies– hypotonia–seizures syndrome 2 (300868)	PIGA	XL	c.290T > A p.(Met97Lys) (hem) [NM_002641.3]	no splicing (predictive score <0.2)	N/A	does not support DNA findings	missense	no transcriptional impact	no transcriptional impact
33	1029	228502	Macrocephaly, polymicrogyria, somatic asymmetry,echogenic kidneys, spondylolisthesis, mild developmental delay (sibling with similar phenotype: macrocephaly, polymicrogyria, Chiari malformation, speech delay)	N - Standard Testing Y- WGS	Category 2. Megalencephaly-polymicrogyria-polydactyly-hydrocephalus syndrome-1 (MPPH). No change in management for the patient as she was outside of the age range of proposed screening recommendations for MPPH at the time of diagnosis. However, same mutation identified in her sibling who is now undergoing quarterly ultrasound surveillance for Wilms tumor. Germline mosacism suspected.	PIK3R2	AD	c.1117G>A (p.Gly373Arg) (het) [NM_005027.4]	donor loss predicted, 0.24|0.00|0.03|0.00|-2|374|55|-490	DN	does not support DNA findings	missense	no transcriptional impact	no transcriptional impact
34	38	228504	Bardet-Biedl syndrome (BBS)			BBS1	AR	BBS1 c.1169T>G (p.Met390Arg) (het) [NM_024649.5]	no splicing (predictive score <0.2)		supports DNA findings	missense	has transcriptional impact	Decreased expression
35	1038	228631	Leg length discrepancy and deformity with multiple enchondromas	N	Query Ollier's Disease. No Molecular diagnosis.						not diagnostic	-	-	-
36	1034	228763	Multiple congenital anomalies; query 22q11.2DS	Y	Category 1. 22q11.2 Deletion syndrome, referred to specialized clinic.	22q11.21	AD	arr 22q11.21(18,713,432-21,440,515)x1	N/A	DN	supports DNA findings	large deletion	has transcriptional impact	Decreased expression
37	1036	228810	Autism spectrum disorder, bilateral inguinal hernias, positive family history of Beckwith-Wiedemann syndrome	Y	Autism Spectrum Disorder (no molecular diagnosis). Identical Twin with molecularly confirms BWS.	ZNF711	XL	c.430G>A p.(Val144Met) (hem) [NM_021998.4]	no splicing (predictive score <0.2)	Mat (Monozygotic twin with a similar phenotype confirmed to carry the same variant)	does not support DNA findings	missense	no transcriptional impact	no transcriptional impact
38	1035	228816	Constitutional overgrowth, autistic spectrum disorder, ADHD, pectus excavatum, advanced boneage	N	Query Unspecified Ovegrowth Syndrome. No specific clinical or molecular diagnosis						NFIX (Marshal or Sotos AD): increased usage of alternate transcript
39	68	229121	Mitochondrial disorder (query Pearson syndrome)	N							not diagnostic	-	-	-
40	1027	229338	Chorioretinal lacunae and hypoplastic corpus callosum, intractable epilepsy	Y	Category 2. 16p13.11 deletion	16p13.11	AD	arr 16p13.11(15,507,164-16,400,833)x1	N/A	DN	supports DNA findings	large deletion	has transcriptional impact	Decreased expression
41	1030	229413	Dysmorphic features and critical aortic stenosis	N	Query Connective Tissue Disease. No molecular diagnosis						not diagnostic	-	-	-
42	1031	229425	Short stature, developmental delay, pulmonary artery stenosis, seizures and vision problems	N	Query Noonan syndrome or Methylation defect. Presentation is non-specific developmental delay and short stature. No molecular diagnosis						not diagnostic	-	-	-
43	1039	229544	Pierre-Robin sequence	N	No molecular dx						not diagnostic	-	-	-
44	1040	229856	Hypophosphatemic Rickets	N - Standard Testing Partial - WGS	Partial genetic diagnosis. Category 1. Multiple Exostoses Type 2. Radiographs confim multiple exostoses consistent with EXT2 variant. Need surveillance for increased cancer risk, and monitoring of exostoses growth.	EXT2	AD	c.1760C>T (p.Thr587Met) (het) [NM_207122.1]	no splicing (predictive score <0.2)	N/A	does not support DNA findings	missense	no transcriptional impact	no transcriptional impact
45	1044	229887	Cleft palate, seizures	N	No specific clinical or molecular diagnosis						not diagnostic	-	-	-
46	1041	229932	Global Developmental delay, Congenital anomalies, Dysmorphic features, Atism	N	Query CHARGE or Coffin-Siris. No molecular diagnosis						not diagnostic	-	-	-
47	1042	230152	"Cutis Marmorata, Developmental delay, Seizures, Microcephaly, Dysmorphic Features,	N	No specific clinical or molecular diagnosis						not diagnostic	-	-	-
48	1049	230269	Marfanoid habitus, mild developmental delay late onset, delayed gross motor development.	N - Standard Testing Y - WGS	Category 1. Query Marfan/Homocytinuria and NF type I but found to have Sotos Syndrome. Referral to appropriate specialists for management of learning disability/speech delays, behavior problems, cardiac abnormalities, renal anomalies, scoliosis, seizures. No intervention if MRI shows ventricular dilatation without raised intracranial pressure.	NSD1	AD	c.3922-1G>C (p.?) (het) [NM_022455.4]	acceptor loss and acceptor gain 0.96|0.01|0.92|0.00|1|271|6|-	N/A	supports DNA findings	splicing	has transcriptional impact	Aberrant splicing of exon 7
49	1046	230373	Global developmental delay, perinatal hypoxic-ischemic encephalopathy, acquired microcephaly, dysmorphic features	N	No specific clinical or molecular diagnosis						not diagnostic	-	-	-
50	1048	230503	Febrile seizures, recurrent facial swelling, speech delay	N	Developmental delay and autoimmune disorder. No molecular diagnosis						not diagnostic	-	-	-
51	1051	230577	Recurrent hypoglycemia (combined postprandial and prolonged fasting); prematurity related spastic diplegia; focal dystonia	N	No specific clinical or molecular diagnosis						not diagnostic	-	-	-
52	1053	230982	Omphalocele, PDA	N	No specific clinical or molecular diagnosis						not diagnostic	-	-	-
53	1055	231009	Failure to thrive, seizures, macrocephaly with communicating hydrocephalus, increased axial CSF, GI reflux, myopia, hypotonia, borderline QT,astigmatic, bicuspid aortic valve, cyclic neutropenia	N - Standard Testing Y - WGS	Category 2. Autosomal Dominant Mental Retardation 17.	PACS1	AD	c.607C>T (p.Arg203Trp) (het) [NM_018026.3]	no splicing (predictive score <0.2)	DN	does not support DNA findings	missense	no transcriptional impact	no transcriptional impact
54	1056	231070	laryngomalacia and feeding difficulties	N	No specific clinical or molecular diagnosis.						not diagnostic	-	-	-
55	1058	231183	Hypotonia, sacral dimple, syndactyly	Y	GDD, abnormality of brain morphology, dysmorphic facial features	SON	AD	c.3476delC p.(Pro1159Argfs*9) (het) [NM_138927.2]	no splicing (predictive score <0.2)	DN	supports DNA findings, also detect possible candidate CEP120; Joubert (AR) both splicing and expression outlier	frameshift	has transcriptional impact	Decreased expression, also detect altered splicing in CEP120
56	1060	231201	Developmental delay, hypotonia, pervasive developmental disorder	N	No specific clinical or molecular dx						not diagnostic	-	-	-
57	1059	231205	Axenfeld-Rieger anomaly, hypodontia, distinctive facial features	N - Standard Testing Y - WGS	Category 1. Query Axenfeld-Rieger syndrome but found to have SHORT syndrome. Father is also clinically affected and variant is paternally inherited. Recommended screening for diabetes and glaucoma based on the diagnosis of SHORT syndrome.	PIK3R1	AD	c.1993G>A (p.Gly665Ser) (het) [NM_181523.2]	no splicing (predictive score <0.2)	P	does not support DNA findings	missense	no transcriptional impact	no transcriptional impact
58	1061	231283	Hand and foot anomalies (Amputations of digits and duplications)	N	Query Adams-Oliver Syndrome. No molecular diagnosis.						not diagnostic	-	-	-
59	1062	231341	Sensorineural deafness, Autism, Congential Heart Disease	Y - Standard Testing Partial - WGS	Partial genetic diagnosis. Category 1. Complex phenotype with Autosomal Recessive hearing loss caused by GJB2 variant.	GJB2	AR	c.35delG (p.Gly12Valfs*2) (hom) [NM_004004.5]		M/P	does not support DNA findings	frameshift	not expressed in blood	not expressed in blood
60	1063	231496	VACTREL associated with Klippel-Feil syndrome of cervical spine, Imperforate anus, Pierre Robin sequence, bilateral cleft lip and palate, Global developmental delay, agenesis of corpus callosum with colpocephaly, gastroesophageal reflux,tetralogy of fallot.	N	medically actionable seconday finding (Long QT syndrome; Short QT syndrome) but no specific clinical or molecular dx	KCNH2	AD/AR	c.3278C>T (p.Pro1093Leu) (het) [NM_000238.4]	no splicing (predictive score <0.2)	N/A	does not support DNA findings	missense	no transcriptional impact	no transcriptional impact
61	39	231541	Epileptic encephalopathy	N							not diagnostic	-	-	-
62	40	231636	Retinal dystrophy	Y	Retinal dystrophy	C21orf2	AR	c.218G>C (p.Arg73Pro) (hom) [NM_004928.2]	no splicing (predictive score <0.2)	N/A	does not support DNA findings	missense	no transcriptional impact	no transcriptional impact
63	1064	231798	Hypoplastic thumbs, Hypoplastic R Kidney, L Hydronephrosis, vertebral segmentation aNomalies, congenital heartdefect, facial asymmetry	N	Query VACTERL. No molecular diagnosi						not diagnostic	-	-	-
64	35	231907	Severe combined immunodeficiency (SCID)	N							not diagnostic	-	-	-
65	1065	231983	Limb reduction defects	N	No molecular dx						not diagnostic	-	-	-
66	42	232070	Retinal dystrophy	N							not diagnostic	-	-	-
67	1066	232098	Multiple parenchymal cavernomas, developmental delay and hydrocephalus	Y	Complex phenotype with two genetic disorders. Category 1. Paternally inherited CCM2 pathogenic variant related to Cerebral cavernous malformation (CCM) diagnosis. Potential pharmacotherapy interventions for CCM. Category 2. Patient also has 8q22.1 de novo 1.16 Mb deletion.	CCM2 and 8q22.1del	AD	c.1054delG (p.Gly352Valfs*2) (het) [NM_031443.3] and arr 8q22.1(97,145,564-98,301,541)x1	SNV: donor loss and donor gain predicted, 0.02|1.00|0.00|1.00|-165|1|-|0 CNV: N/A	SNV: P; CNV: DN	supports DNA findings	frameshift and large deletion	has transcriptional impact	Decreased expression of 8q22.1 genes
68	1067	232344	Mild Developmental delay, borderline macrosomic, ususual cranial sutures and increased wormina bones, unusual foramen magnum, hyperextensible	N	No specific clinical or molecular diagnosis.						not diagnostic	-	-	-
69	1068	232351	Coat hanger ribs, severe hypertonia, hand contractures	Y - Standard Testing N - WGS	Molecular diagnosis of UPD14 upon testing parental chromosomes						not diagnostic	-	-	-
70	43	232377	developmental delay, spasticity, microcephaly, query hereditary spastic paraplegia	Y	Mental retardation, autosomal dominant 19 (615075)	CTNNB1	AD	c.1041_1044delATCT p.(Val349Alafs*9) (het) [NM_001904.3]	no splicing (predictive score <0.2)	DN	supports DNA findings	frameshift	has transcriptional impact	Decreased expression
71	1070	232421	bilateral multiple angiomyelomas (AMLs) (benign kidney tumor), query Tuberous Sclerosis, Von Wilebrand disease thought to be secondary to PDA with bleeding diathesis	Partial	Partial genetic diagnosis. Category 1. Initially diagnosed with acquired Von Willebrand by hematology. However, molecular findings consistent with a genetic etiology	VWF	AD	c.6187C>T (p.Pro2063Ser) (hom) [NM_000552.3]	no splicing (predictive score <0.2)	M/P	does not support DNA findings	missense	no transcriptional impact	no transcriptional impact
72	1072	232497	Intrauterine growth retardation-asymmetrical, hemihypertrophy, facial dysmorphism	Y - Standard Testing N - WGS	Query Russell-Silver Syndrome. No Molecular Diagnosis.						not diagnostic	-	-	-
73	1073	232567	Intellectual disability, dysmorphic features	N	No specific clinical or molecular diagnosis						not diagnostic	-	-	-
74	1071	232663	Seizures, hyrdocephalus, mid-brain astrocytoma	N	No specific clinical or molecular diagnosis						not diagnostic	-	-	-
75	46	233079	Suspected mitochondrial disorder	Y	3-Methylglutaconic Aciduria, Type V (610198)	DNAJC19	AR	c.280+1_280+5delGTAAG (p.?) (hom) [NM_145261.3]	acceptor loss and donor loss 0.80|1.00|0.00|0.04|76|6|-|-445	N/A	supports DNA findings	splicing	has transcriptional impact	Aberrant splicing of exon 5; decreased expression
76	1076	233379	Global developmental delay, microcephaly, visual impairment	Y	GDD, microcephaly, abnormality of brain morphology, visual impairment	AP3B5	AR	c.199C>T p.(Arg67*) (hom) [NM_004644.4]		Mat/Pat	does not support DNA findings	nonsense	not expressed in blood	not expressed in blood
77	1022	233496	Mild global developmental delay, Autistic behavior, agenesis of corpus callosum, keratoconus	Y	Category 2. 10p11.23-p11.2 deletion. ZEB1; corneal dystrophy,	10p11.23-p11.22	AD	arr 10p11.23p11.22(30,822,400-32,872,150)x1	N/A	DN	supports DNA findings	large deletion	has transcriptional impact	Decreased expression
78	1078	233670	Oculocutaneous Albinism, Intellectual disability, Obesity, ADHD	Y	Complex phenotype with two related genetic disorders. Category 1. Oculocutaneous albinism type 1. Category 2. MC4R variant may be contribute to obesity	TYR and MC4R	AR	TYR:c.1118C>A (p.Thr373Lys) (het)/c.1205G>A (p.Arg402Gln) (het) [NM_000372.4] and MC4R:c.307G>A (p.Val103Ile) [NM_005912.2]		TYR: M/P	does not support DNA findings	missense	not expressed in blood	not expressed in blood
79	1079	233677	Multiple congenital anomalies: left lung agenesis, left pulmonary artery agenesis, coronary artery fistula, right horseshoe kidney, coarse echotexture of liver, rudimentary gall bladder	N	Possible Holt-Oram Syndrome. No molecular disagnosis.						not diagnostic	-	-	-
80	48	233782	Cone dystrophy	Y	Stargardt Disease 1 (248200)	ABCA4	AR	c.4539+2028C>T (het); c.[4363delT;4685T>C]:p.[(Cys1455Valfs*71);(Ile1562Thr)] (het); in trans [NM_000350.2]		N/A	does not support DNA findings	missense and frameshift	not expressed in blood	not expressed in blood
81	49	233849	Mitochondrial disorder (right sided deficits, delays, basal ganglia anomalies)	Y	Suspected mitochondrial disorder	MT-ND3	Mi	m.10191T>C (55-80% heteroplasmy)	N/A	N/A	does not support DNA findings	missense	no transcriptional impact	no transcriptional impact
82	1080	233857	Congenital cataracts, perinatal stroke, global developmental delay	Y	Category 1. MRI diagnosis of COL4A1-Related Disorder confirmed with sequence testing. Recommendations for surveillance by neurologist for disease related complications including neurological, ocular, cardiac, renal and Raynaud's phenomena. Also requires aggressive hypertension management to avoid strokes.	COL4A1	AD	c.2317G>A (p.Gly773Arg) (het) [NM_001845.4]		DN	does not support DNA findings	missense	not expressed in blood	not expressed in blood
83	1074	234098	Severe global developmental delay, dopa-responsive dystonia, spastic quadriplegic cerebral palsy	N	Static spastic quadriplegic cerebral palsy. No molecular diagnosis						not diagnostic	-	-	-
84	1082	234135	Autism spectrum disorder, developmental delay, macrocephaly	N	No specific clinical or molecular diagnosis						not diagnostic	-	-	-
85	1081	234141	Prenatal onset growth retardation, right limb defect, right nipple defect, right pectomal muscle hypoplasia, hypospadias, syndactyly	N	Poland Anomaly/Syndrome. No molecular diagnosis.						not diagnostic	-	-	-
86	1097	234307	Obesity, facial dysmorphism	N	Prader Willis Syndrome. No Molecular Diagnosis.						not diagnostic	-	-	-
87	1090	234433	Primary amenorrhea, delayed puberty, severe ID, seizures, blind, deaf, history of hydrocephalus and periventricular hemorrhage	Partial - Standard & WGS	Partial genetic diagnosis. Category 1. Turner Syndrome but hydrocephalus is not explained by molecular finding.	Xp22.33-q21.32 and Xq21.32-q28	AD	arr Xp22.33q21.32(60,701-91,873,757)x3, Xq21.32q28(91,877,172-155,174,078)x1	N/A	DN	supports DNA findings	large deletion and duplication	has transcriptional impact	Genes in region have altered expression
88	1084	234527	Hypotonia and brain abnormalities, increased axial CSF, brain hemorrhage, hypotonia, consanguinity	N	No specific clinical or molecular diagnosis						not diagnostic	-	-	-
89	1002	234737	Microcephaly and MCA, seizures and failure to thrive, profound mental retardation	N	No specific clinical or molecular diagnosis						not diagnostic	-	-	-
90	1088	234742	Increased body weight, umbilical hernia, protruding tongue, accessory nipple, positive family history	N	Unspecified Overgrowth Syndrome. No Molecular Diagnosis.						not diagnostic	-	-	-
91	1089	234962	Coarse features, gingival hypertrophy, bilateral iris coloboma, severe hypoalbuminemia, edema, protein losing gastroenteropathy	Y	Category 3. Novel protein losing enteropathy disorder	PLVAP	AR	c.1072C>T (p.Arg358*) (hom) [NM_031310.1]	no splicing (predictive score <0.2)	MA/P	supports DNA findings	nonsense	has transcriptional impact	Decreased expression
92	1085	235011	Epilepsy, autism spectrum disorder, behavioral disorder	N	No specific clinical or molecular dx						PTK2B increased expression and aberrant splicing; c.2523+1G>A variant is also detected
93	1083	235121	Short stature, Global developmental delay, facial dysmorphisms, panhypopituitarism	N	No specific clinical or molecular dx						not diagnostic	-	-	-
94	1091	235383	Chiari 1 malformation, coarctation of aorta and bicuspid aortic valve	N	medically actionable seconday finding (Arrhythmogenic right ventricular dysplasia 10; Cardiomyopathy, dilated, 1BB) but no specific clinical or molecular dx	DSG2	AD/AR	c.2434G>A p.Gly812Ser (het) [NM_001943.5]		N/A	does not support DNA findings	missense	not expressed in blood	not expressed in blood
95	1093	235652	Spastic quadriplegia, global developmental delay, intractable epilepsy, failure to thrive, visual impairment, umblical hernia	Y	Complex phenotype with two related genetic disorders. Category 2. NGLY1 - Congenital disorder of glycosylation, type Iv. Category 1. COG5 - Congenital disorder of glycosylation, type III	NGLY1 (NM_001145294.1) and COG5 (NM_006348.3)	AR	c.517A>G p.Arg173Gly (hom) [NM_001145294.1] and c.1205C>T (p.Ser402Leu) (hom) [NM_006348.3]	no splicing (predictive score <0.2); no splicing (predictive score <0.2)	MA/P	does not support DNA findings	missense	no transcriptional impact	no transcriptional impact
96	1094	235857	History of learning difficulties, vertical nystagmus, amblyopia, cone-rod dystrophy (Diagnosed by electroretinogram)	N	No specific clinical or molecular dx						not diagnostic	-	-	-
97	1096	235956	Severe short stature, developmental delay	Y	Small for gestational age, short stature, learning difficulties	HMGA2	AD	c.303delC p.(Ser102Hisfs*64) (het) [NM_003483.4]		Mat	does not support DNA findings	frameshift	not expressed in blood	not expressed in blood
98	54	236356	Seizure disorder (infantile spasms)	N							not diagnostic	-	-	-
99	1086	236452	Congenital heart defects (tetralogy of Fallot, double-outlet right ventricle, ASD, VSD, pul stenosis), tracheal stenosis, hypoplastic thumb, radial hypoplasia	N	Syndromic Complex Congenital Heart Malformation. No Molecular diagnosis.						not diagnostic	-	-	-
100	66	236521	Epilepsy and global developmental delay	N							not diagnostic	-	-	-
101	58	236615	Multiple food intolerances with recurrent vomiting/ketosis (never hypoglycemia)	N							not diagnostic	-	-	-
102	1092	236709	Saggital synostosis, IUGR	Y	Sagittal craniosynostosis, intrauterine growth retardation	SMAD6	AD	c.821C>G p.(Ser274Cys) (het) [NM_005585.4]		Mat	does not support DNA findings	missense	not expressed in blood	not expressed in blood
103	1100	237080	Myopia, learning disability, increased body weight	N	Query Stickler Syndrome. No specific clinical or molecular diagnosis.						not diagnostic	-	-	-
104	1103	237373	Acquired microcephaly, global developmental delay, history of developmental regression associated with viral infection at 6 months age, myoclonic epilepsy	Y	Category 2. Pontocerebellar hypoplasia, type 2E. Older sibling with same clinical features, passed away at age 6 years, also diagnosed with the same disease afterwards. Followed in the metabolic genetics clinic for symptomatic treatment.	VPS53	AR	c.1429C>T (p.Arg477*)/c.1716T>G (p.Ser572Arg) [NM_018289.4]	no splicing (predictive score <0.2); no splicing (predictive score <0.2)	M/P	supports DNA findings	nonsense and missense	has transcriptional impact	allelic imbalance favors ref allele (c.1429C)/alt allele (c.1716G)
105	59	237438	global developmental delay, deafness, hypotonia, abnormal movements, conductive hearing loss, feeding difficulties	Y	Infantile Sialic Acid Storage Disease (269920)	SLC17A5	AR	c.291G>A:p.(Thr97=) (het); c.819+1G>A (het); in trans [NM_012434.4]	c.291G>A: acceptor and donor loss 0.57|0.66|0.00|0.00|196|0|-|- ; c.819+1G>A: acceptor and donor loss 0.82|1.00|0.00|0.00|119|1|-|-	N/A	supports DNA findings	splicing	has transcriptional impact	Aberrant splicing of exon 2 and exon 6; decreased expression
106	1102	237549	Episodic hypotonia and developmental regression during febrile illness starting from 11 months of age	Y (pathogenic CNV and SNV)	Category 2. Pathogenic 2p16.3 microdeletion overlapping NRXN1 gene associated with global developmental delay and Autism Spectrum disorder but not able to explain episodic hypotonia and developmental regression history. Pathogenic ATP1A3 variant c.2452G4A (p.Glu818Lys) associated with CAPOS Syndrome explains this phenotype	ATP1A3 (NM_152296.4) and 2p16.3 (NRXN1)	AD/AR	arr 2p16.3 (51,021,507-51,358,841)x1 and c.2485G>A (p.Glu818Lys) (het)		both DN	does not support DNA findings	missense and deletion	not expressed in blood	not expressed in blood
107	1105	238009	Dysmorphic facial features, bicuspid aortic valve, reflux, developmental delay, joint pain	N	No specific clinical or molecular diagnosis						not diagnostic	-	-	-
108	63	238269	infantile spasms, epilepsy, ASD, global developmental delay, hyperopia	Y	Epileptic Encephalopathy, Early Infantile, 4 (612164)	STXBP1	AD	chr9:(130,415,943-130,420,935)x1 (hg19/GRCh37)		DN	does not support DNA findings	large deletion	not expressed in blood	not expressed in blood
109	1106	238275	Global developmental delay, intractable epilepsy, ataxia, dystonia	Y	Seizures, GDD, ataxia, dystonia	KCNB1	AD	c.623T>C* p.(Leu208Pro) (het) [NM_004975.3]		DN	does not support DNA findings	missense	not expressed in blood	not expressed in blood
110	64	238547	Global developmental delay, hypotonia, and complex II deficiency - ?mitochondrial disease	Y	Mental retardation, autosomal recessive 53 (616917)	PIGG	AR	c.2600_2601delTA p.(Leu867*) (hom) [NM_017733.3]	no splicing (predictive score <0.2)	N/A	does not support DNA findings	nonsense	no transcriptional impact	no transcriptional impact
111	41	238747	Epilepsy	Y	Epileptic Encephalopathy, Early Infantile, 4 (612164)	STXBP1	AD	c.755T>C:p.(Met252Thr) (het) [NM_003165.2]		DN	does not support DNA findings	missense	not expressed in blood	not expressed in blood
112	1112	238898	Seizures, Hearing and Visual impairment, Global Developmental delay, Central Nervous system malformations	N	No specific clinical or molecular diagnosis						not diagnostic	-	-	-
113	1113	239099	WES Pierre robin sequence, hand and foot deformity	N							not diagnostic	-	-	-
114	67	239505	Retinitis pigmentosa	N							not diagnostic	-	-	-
115	1107	239569	Prenatal onset short stature, congenital glaucoma, failure to thrive, microcephaly, prominence of trigones and occipital horns of lateral ventricles, hypercalcemia, coarse facial features, hypotonia, some stereotypic tapping hand movements	N - Standard Testing Y- WGS	Category 1. Nicolaides-Baraitser syndrome.	SMARCA2	AD	c.2639C>T (p.Thr880Ile) [NM_003070.5]	no splicing (predictive score <0.2)	DN	does not support DNA findings	missense	no transcriptional impact	no transcriptional impact
116	69	239608	Suspected mitochondrial cytopathy (developmental regression, GDD, and intractable movement disorder)	N		ADCY5		c.2210T>A (p.Val737Asp) (het) [NM_183357.3]			does not support DNA findings	missense	not expressed in blood	not expressed in blood
117	70	239728	Oculocutaneous albinism	Y	Oculocutaneous Albinism 1A (203100)	TYR	AR	c.732_733delTG:p.(Cys244*) (het); c.832C>T:p.(Arg278*) (het); in trans [NM_000372.4]		N/A	does not support DNA findings	nonsense	not expressed in blood	not expressed in blood
118	1115	239758	WES developmental delay, profound hypotonia, feeding difficulties, failure to thrive	N							not diagnostic	-	-	-
119	1110	239988	WES Intractible seizures, developmental delay, esotropia, hypotonia	N							not diagnostic	-	-	-
120	1101	240018	Profound global developmental delay, spastic quadriplegia, Acute rhabdomyolysis	N	No specific clinical or molecular diagnosis						B4GALT2 aberrant decreased expression
121	72	240364	Evaluation for Ehlers-Danlos syndrome	N							not diagnostic	-	-	-
122	71	240909	Hypermobility, recurrent dislocation, query connective tissue disorder	Y	likely pathogenic variant reported with EDS/myopathy	COL12A1	AD/AR	c.8453G>A (pGly2818Glu) (het) [NM_004370.6]		DN	does not support DNA findings	missense	not expressed in blood	not expressed in blood
123	74	241445	GDD, seizure disorder, hypotonia - ?mitochondrial disorder	Y	N/A	UNC13A	AR	c.154G>A p.(Glu52Lys) (hom) [NM_001080421.2]	acceptor gain predicted 0.00|0.00|0.39|0.00|76|372|-3|-	N/A	does not support DNA findings	missense	no transcriptional impact	no transcriptional impact
124	75	243171	Bilateral Peter's anomaly (corneal opacity)	?	Stankiewicz-Isidor syndrome?	PSMD12		c.1226delT p.(L409*) [NM_002816.5]	no splicing (predictive score <0.2)	N/A	does not support DNA findings	frameshift	no transcriptional impact	no transcriptional impact
125	80	245142	Foveal hypoplasia and chiasmal misrouting	N							not diagnostic	-	-	-
126	81	245438	chronic abdominal pain, dysmotility, hyperextesibility, neurogenic bladder dysmotility, superior mesenteric artery syndrome	N							not diagnostic	-	-	-
127	82	247815	hip pain and paresthesia, bilateral shoulder dislocation, left hip dislocation, joint hypermobility,	N							not diagnostic	-	-	-
128	86	250205	Global developmental delay, seizure disorder, and diffuse brain hypomyelination	Y	Congenital disorder of glycosylation, type IIm (300896)	SLC35A2	XL	c.991G>A p.(Val331Ile) (het) [NM_005660.1]	no splicing (predictive score <0.2)	DN	supports DNA findings	missense	has transcriptional impact	allelic imbalance favors ref allele
129	87	250316	presumed dx rasopathy, Noonan vs. cardiofacial cutaneous syndrome, hypertrophic cardiomyopathy, developmental delay, increased pruritus and itchiness	N		EPG5		c.3472C>T (p.Leu1158Phe) (hom) [NM_020964]	no splicing (predictive score <0.2)		does not support DNA findings in EPG LZTR1 aberrant splicing of exon 17, c.1943-351G>C was also detected	missense (EPG)	no transcriptional impact (EPG)	no transcriptional impact
130	83	251470	Ehlers-Danlos syndrome (EDS) type III	N							not diagnostic	-	-	-
131	91	251853	Global developmental delay, autism spectrum disorder, epilepsy, atrial septal defect	N							PPP2CA aberrant decreased expression
132	102	251868	poor balance, hyperflexible joints Beighton score 6/9, speech and language delay, ADD, asthma, pectus carinatum, mild pes planus, high arched palate, dental crowding, triangular chin, mild micrognathia, large eyes	N							not diagnostic	-	-	-
133	109	264219	Recurrent cyclical fever	N							not diagnostic	-	-	-
134	112	269256	primary Ciliary dyskinesia	Y	Primary Ciliary Diskinesia 5	HYDIN	AR	c.10368-2A>G p.(?) (het); c.8674_8675delCAinsG p.(Gln2892Glyfs*3) (het); in trans [NM_001270974.1]		N/A	does not support DNA findings	splicing and frameshift	not expressed in blood	not expressed in blood
