# Supplementary material for: Assessing the diagnostic impact of blood transcriptome profiling in a pediatric cohort previously assessed by genome sequencing
Source: NPJ Genom Med. 2025 Jul 1;10:51. doi: 10.1038/s41525-025-00505-4 (PMC12215727; doi:10.1038/s41525-025-00505-4)
Supplement: Supplementary file 4 — Supplementary Data 3 [file 41525_2025_505_MOESM4_ESM.xlsx]

## Sheet: Supp_table3_outlier_CNV_genes
sample_id	cnv_id	gene_id	genename	gene_coord	zscore	l2fc	padjust
227917	22_35931002_37272620	ENSG00000221963	APOL6	22_36044442_36064456	-4.48	-0.69	2.30e-01
227917	22_35931002_37272620	ENSG00000128284	APOL3	22_36536372_36562225	-3.98	-0.64	9.73e-01
227917	22_35931002_37272620	ENSG00000128335	APOL2	22_36622256_36636000	-5.17	-0.8	2.34e-02
227917	22_35931002_37272620	ENSG00000100345	MYH9	22_36677327_36784063	-5.66	-1.02	9.91e-03
227917	22_35931002_37272620	ENSG00000100348	TXN2	22_36863083_36878077	-6.69	-0.81	1.93e-05
227917	22_35931002_37272620	ENSG00000100353	EIF3D	22_36906897_36925483	-8.08	-0.85	1.87e-09
227917	22_35931002_37272620	ENSG00000100360	IFT27	22_37154246_37172300	-3.11	-0.42	1.00e+00
227917	22_35931002_37272620	ENSG00000100365	NCF4	22_37257030_37274057	-5.2	-0.76	1.88e-02
222164	17_73267001_73271500	ENSG00000125457	MIF4GD	17_73262309_73267308	-4.35	-0.52	5.32e-01
222164	17_73267001_73271500	ENSG00000125454	SLC25A19	17_73269073_73285591	-4.09	-0.54	7.20e-01
228763	22_18713432_21440515	ENSG00000070413	DGCR2	22_19023795_19109967	-5.64	-0.53	2.49e-03
228763	22_18713432_21440515	ENSG00000100056	DGCR14	22_19117792_19132197	-5.46	-0.71	4.07e-02
228763	22_18713432_21440515	ENSG00000100084	HIRA	22_19318221_19435224	-5.64	-0.81	3.68e-03
228763	22_18713432_21440515	ENSG00000242259	C22orf39	22_19338891_19435755	-8.68	-1.43	8.43e-11
228763	22_18713432_21440515	ENSG00000185608	MRPL40	22_19419425_19423598	-5.94	-0.96	3.17e-02
228763	22_18713432_21440515	ENSG00000070010	UFD1L	22_19437433_19466738	-5.23	-1.13	7.57e-02
228763	22_18713432_21440515	ENSG00000185838	GNB1L	22_19770747_19842462	-3.95	-0.67	1.00e+00
228763	22_18713432_21440515	ENSG00000215012	C22orf29	22_19833661_19842419	-4.21	-0.56	1.00e+00
228763	22_18713432_21440515	ENSG00000184470	TXNRD2	22_19863040_19929341	-3.4	-0.62	1.00e+00
228763	22_18713432_21440515	ENSG00000093010	COMT	22_19929130_19957498	-4.49	-0.73	3.53e-01
228763	22_18713432_21440515	ENSG00000183597	TANGO2	22_20004537_20053449	-5.24	-0.72	1.60e-02
228763	22_18713432_21440515	ENSG00000128191	DGCR8	22_20067755_20099400	-4.72	-0.58	1.28e-01
228763	22_18713432_21440515	ENSG00000099899	TRMT2A	22_20099389_20104915	-6.85	-0.69	2.16e-05
228763	22_18713432_21440515	ENSG00000099901	RANBP1	22_20103461_20114878	-7.41	-0.74	3.64e-06
228763	22_18713432_21440515	ENSG00000099904	ZDHHC8	22_20116979_20135530	-5.8	-0.76	4.67e-03
228763	22_18713432_21440515	ENSG00000128185	DGCR6L	22_20301799_20307603	-4.82	-0.54	7.17e-01
228763	22_18713432_21440515	ENSG00000185252	ZNF74	22_20748405_20762745	-5.84	-0.64	1.06e-01
228763	22_18713432_21440515	ENSG00000099910	KLHL22	22_20783528_20850170	-6.6	-0.79	1.36e-04
228763	22_18713432_21440515	ENSG00000099917	MED15	22_20850200_20941919	-6.96	-0.78	3.64e-06
228763	22_18713432_21440515	ENSG00000241973	PI4KA	22_21061979_21213705	-6.13	-0.55	1.36e-04
228763	22_18713432_21440515	ENSG00000099940	SNAP29	22_21213271_21245506	-6.48	-1	9.10e-05
228763	22_18713432_21440515	ENSG00000099942	CRKL	22_21271714_21308037	-7.48	-0.88	8.91e-08
228763	22_18713432_21440515	ENSG00000099949	LZTR1	22_21333751_21353327	-5.04	-0.72	4.11e-02
228763	22_18713432_21440515	ENSG00000184436	THAP7	22_21353393_21356485	-5.94	-0.55	3.08e-01
229338	16_15507164_16400833	ENSG00000166783	KIAA0430	16_15688243_15737023	-7.65	-0.99	1.05e-07
229338	16_15507164_16400833	ENSG00000072864	NDE1	16_15737124_15820210	-5.88	-1.09	6.47e-03
229338	16_15507164_16400833	ENSG00000133393	FOPNL	16_15959577_15982482	-5.72	-0.78	1.21e-01
229338	16_15507164_16400833	ENSG00000103222	ABCC1	16_16043434_16236931	-5.02	-0.74	2.08e-01
232098	8_97145564_98301541	ENSG00000156469	MTERFD1	8_97251626_97273838	-6.28	-0.89	9.25e-05
232098	8_97145564_98301541	ENSG00000156471	PTDSS1	8_97273943_97349223	-7.46	-0.83	1.81e-07
232098	8_97145564_98301541	ENSG00000104324	CPQ	8_97657455_98161882	-4.38	-0.81	9.20e-01
233496	10_30822400_32872150	ENSG00000183621	ZNF438	10_31109136_31320866	-5.27	-1.11	4.62e-02
233496	10_30822400_32872150	ENSG00000148516	ZEB1	10_31607424_31818742	-5.64	-0.79	1.11e-03
233496	10_30822400_32872150	ENSG00000165322	ARHGAP12	10_32094365_32217742	-6.59	-1.17	3.93e-05
233496	10_30822400_32872150	ENSG00000170759	KIF5B	10_32297938_32345359	-8.66	-0.95	1.62e-11
233496	10_30822400_32872150	ENSG00000120616	EPC1	10_32556679_32667726	-7.78	-0.8	7.45e-09
234433	X_60701_91873757	ENSG00000198223	CSF2RA	X_1387693_1429274	3.64	0.63	9.04e-01
234433	X_60701_91873757	ENSG00000169100	SLC25A6	X_1505045_1511617	3.45	0.42	1.00e+00
234433	X_60701_91873757	ENSG00000169093	ASMTL	X_1522032_1572655	3.81	0.62	4.68e-01
234433	X_60701_91873757	ENSG00000182162	P2RY8	X_1581465_1656000	3.75	0.38	9.04e-01
234433	X_60701_91873757	ENSG00000197976	AKAP17A	X_1710486_1721407	5.17	0.51	3.80e-03
234433	X_60701_91873757	ENSG00000169084	DHRSX	X_2137557_2420846	3.22	0.56	1.00e+00
234433	X_60701_91873757	ENSG00000214717	ZBED1	X_2404455_2419008	4.39	0.58	1.22e-01
234433	X_60701_91873757	ENSG00000002586	CD99	X_2609220_2659350	3.65	0.59	9.04e-01
234433	X_60701_91873757	ENSG00000120280	CXorf21	X_30576941_30595961	3.19	0.5	1.00e+00
234433	X_60701_91873757	ENSG00000155008	APOOL	X_84258832_84343069	-3.19	-1.27	1.00e+00
234433	X_91877172_155174078	ENSG00000125354	SEPT6	X_118749687_118827333	-4.31	-0.4	4.68e-01
