# Supplementary material for: Assessing the diagnostic impact of blood transcriptome profiling in a pediatric cohort previously assessed by genome sequencing
Source: NPJ Genom Med. 2025 Jul 1;10:51. doi: 10.1038/s41525-025-00505-4 (PMC12215727; doi:10.1038/s41525-025-00505-4)
Supplement: Supplementary file 5 — Supplementary Data 4 [file 41525_2025_505_MOESM5_ESM.xlsx]

## Sheet: Supp_Data4
sample_id	cnv_id	gene_id	genename	gene_coord	zscore	l2fc	padjust
222164	17_73267001_73271500	ENSG00000125457	MIF4GD	17_73262309_73267308	-3.86	-0.51	1.00e+00
228763	22_18713432_21440515	ENSG00000070413	DGCR2	22_19023795_19109967	-4.42	-0.51	2.50e-01
228763	22_18713432_21440515	ENSG00000100056	DGCR14	22_19117792_19132197	-5.36	-0.63	2.76e-02
228763	22_18713432_21440515	ENSG00000100084	HIRA	22_19318221_19435224	-3.9	-0.61	1.00e+00
228763	22_18713432_21440515	ENSG00000242259	C22orf39	22_19338891_19435755	-6.16	-1.24	2.79e-04
228763	22_18713432_21440515	ENSG00000185608	MRPL40	22_19419425_19423598	-4.21	-0.75	1.00e+00
228763	22_18713432_21440515	ENSG00000070010	UFD1L	22_19437433_19466738	-5.67	-0.93	2.38e-03
228763	22_18713432_21440515	ENSG00000215012	C22orf29	22_19833661_19842419	-3.85	-0.53	1.00e+00
228763	22_18713432_21440515	ENSG00000184470	TXNRD2	22_19863040_19929341	-4.13	-0.79	1.00e+00
228763	22_18713432_21440515	ENSG00000093010	COMT	22_19929130_19957498	-3.71	-0.76	1.00e+00
228763	22_18713432_21440515	ENSG00000183597	TANGO2	22_20004537_20053449	-4.75	-0.87	8.36e-02
228763	22_18713432_21440515	ENSG00000128191	DGCR8	22_20067755_20099400	-4.03	-0.6	1.00e+00
228763	22_18713432_21440515	ENSG00000099899	TRMT2A	22_20099389_20104915	-5.01	-0.72	3.00e-02
228763	22_18713432_21440515	ENSG00000099901	RANBP1	22_20103461_20114878	-5.23	-0.67	1.72e-02
228763	22_18713432_21440515	ENSG00000099904	ZDHHC8	22_20116979_20135530	-4.16	-0.72	8.83e-01
228763	22_18713432_21440515	ENSG00000128185	DGCR6L	22_20301799_20307603	-3.99	-0.43	1.00e+00
228763	22_18713432_21440515	ENSG00000185252	ZNF74	22_20748405_20762745	-4.2	-0.53	1.00e+00
228763	22_18713432_21440515	ENSG00000099910	KLHL22	22_20783528_20850170	-5.31	-0.73	1.49e-02
228763	22_18713432_21440515	ENSG00000099917	MED15	22_20850200_20941919	-4.81	-0.72	6.16e-02
228763	22_18713432_21440515	ENSG00000241973	PI4KA	22_21061979_21213705	-4.39	-0.45	2.72e-01
228763	22_18713432_21440515	ENSG00000099940	SNAP29	22_21213271_21245506	-5.01	-1	3.69e-02
228763	22_18713432_21440515	ENSG00000099942	CRKL	22_21271714_21308037	-5.62	-0.74	2.38e-03
228763	22_18713432_21440515	ENSG00000099949	LZTR1	22_21333751_21353327	-4.33	-0.63	4.61e-01
228763	22_18713432_21440515	ENSG00000184436	THAP7	22_21353393_21356485	-4.66	-0.58	1.00e+00
229338	16_15507164_16400833	ENSG00000166783	KIAA0430	16_15688243_15737023	-6.11	-0.98	3.51e-04
229338	16_15507164_16400833	ENSG00000072864	NDE1	16_15737124_15820210	-4.91	-1.19	1.14e-01
229338	16_15507164_16400833	ENSG00000133393	FOPNL	16_15959577_15982482	-5.73	-0.87	5.12e-03
229338	16_15507164_16400833	ENSG00000103222	ABCC1	16_16043434_16236931	-4.87	-0.8	1.33e-01
233496	10_30822400_32872150	ENSG00000183621	ZNF438	10_31109136_31320866	-3.91	-1.11	1.00e+00
233496	10_30822400_32872150	ENSG00000148516	ZEB1	10_31607424_31818742	-5.16	-0.83	6.03e-02
233496	10_30822400_32872150	ENSG00000165322	ARHGAP12	10_32094365_32217742	-5.07	-1.09	6.03e-02
233496	10_30822400_32872150	ENSG00000170759	KIF5B	10_32297938_32345359	-5.74	-0.98	4.72e-03
233496	10_30822400_32872150	ENSG00000120616	EPC1	10_32556679_32667726	-5.03	-0.69	6.03e-02
234433	X_60701_91873757	ENSG00000198223	CSF2RA	X_1387693_1429274	3.04	0.58	1.00e+00
234433	X_60701_91873757	ENSG00000197976	AKAP17A	X_1710486_1721407	3.77	0.44	1.00e+00
234433	X_60701_91873757	ENSG00000173674	EIF1AX	X_20142636_20159962	3.49	0.32	1.00e+00
234433	X_60701_91873757	ENSG00000126012	KDM5C	X_53220503_53254604	3.92	0.24	1.00e+00
234433	X_60701_91873757	ENSG00000078596	ITM2A	X_78615881_78623164	-3.33	-0.95	1.00e+00
234433	X_60701_91873757	ENSG00000155008	APOOL	X_84258832_84343069	-3.86	-1.35	1.00e+00
234433	X_91877172_155174078	ENSG00000125354	SEPT6	X_118749687_118827333	-3.32	-0.27	1.00e+00
